# Supplementary material for: Epithelial–Mesenchymal Transition Increases the Susceptibility of Human A549 Cells to Nanosecond Pulsed Electric Fields
Source: Int J Mol Sci. 2025 Nov 24;26(23):11360. doi: 10.3390/ijms262311360 (PMC12692578; doi:10.3390/ijms262311360)
Supplement: Supplementary file 1 [file ijms-26-11360-s001.zip]

Archive with 1 entries (1 files):
- ijms-3934868-supplementary.pdf
